# Supplementary material for: Spatial Dynamics and Fine-Scale Vertical Behaviour of Immature Eastern Australasian White Sharks (Carcharodon carcharias)
Source: Biology (Basel). 2022 Nov 22;11(12):1689. doi: 10.3390/biology11121689 (PMC9774733; doi:10.3390/biology11121689)
Supplement: Supplementary file 1 [file biology-11-01689-s001.zip]

Archive with 1 entries (1 files):
- biology-1985814-supplementary.pdf
